# Supplementary material for: Reversible On-Off Photoswitching of DNA Replication Using a Dumbbell Oligodeoxynucleotide
Source: Molecules. 2022 Dec 16;27(24):8992. doi: 10.3390/molecules27248992 (PMC9785685; doi:10.3390/molecules27248992)
Supplement: Supplementary file 1 [file molecules-27-08992-s001.zip]

Archive with 1 entries (1 files):
- molecules-2050250-supplementary.pdf
